# Supplementary material for: Summer warming and deoxygenation shape estuarine microbial plankton across domains of life
Source: ISME Commun. 2026 Jan 22;6(1):ycag015. doi: 10.1093/ismeco/ycag015 (PMC12911933; doi:10.1093/ismeco/ycag015)
Supplement: Table_S1_ycag015 [file table_s1_ycag015.xlsx]

## Sheet: metadata
Sample	Date	Station	Layer (Surface or Bottom)	Time (AM)	Latitude N	Longitude W	Station Depth (m)	Secchi Depth (m)	Cummulative Weekly Precipitation (mm)	Average Salinity per Date	Period	Sample Depth (m)	Dissolved Oxygen (mg/L)	Temperature (C)	Salinity	pH	Chlorophyll a (ug/L)	Turbidity (NTU)	Total Kjeldahl N (mg/L)	Nitrate (mg/L)	Nitrite (mg/L)	Ammonia (mg/L)	Total Inorganic N (mg/L)	Total Organic N (mg/L)	Prokaryote biomass available	Microconsumer biomass available	16S available	18S available
2022_Jun29_1B	2022-06-29	1	B	07:55:00	40.8318	73.6534	2.67	0.8	22.61	26.06	PreH22	2.1	5.56	18.42	26.06	7.45	74.04	5.46	<0.50	<0.050	<0.050	<0.10	<0.10	<0.50	no	yes	yes	yes
2022_Jun29_1S	2022-06-29	1	S	07:51:00	40.8318	73.6534	2.67	0.8	22.61	26.06	PreH22	0.5	6.08	19.59	25.22	7.06	75.95	4.67	<0.50	<0.050	<0.050	0.12	0.12	<0.50	no	yes	yes	yes
2022_Jun29_3B	2022-06-29	3	B	09:25:00	40.8536	73.652	4.1	1.25	22.61	26.06	PreH22	3.6	8.21	18.24	26.35	7.74	66.93	6.68	<0.50	<0.050	<0.050	0.17	0.17	<0.50	no	yes	yes	yes
2022_Jun29_3S	2022-06-29	3	S	09:20:00	40.8536	73.652	4.1	1.25	22.61	26.06	PreH22	0.5	7.27	19.95	25.8	7.82	29.17	1.69	<0.50	<0.050	<0.050	<0.10	<0.10	<0.50	no	yes	yes	yes
2022_Jun29_16B	2022-06-29	16	B	08:45:00	40.8731	73.6736	9.03	1.5	22.61	26.06	PreH22	8.5	4.6	16.42	26.8	7.48	20.28	3.98	<0.50	<0.050	<0.050	0.21	0.21	<0.50	no	yes	yes	yes
2022_Jun29_16S	2022-06-29	16	S	08:39:00	40.8731	73.6736	9.03	1.5	22.61	26.06	PreH22	0.5	8.48	19.3	26.14	7.86	21.34	1.37	<0.50	<0.050	<0.050	<0.10	<0.10	<0.50	no	yes	yes	yes
2022_Jul13_1B	2022-07-13	1	B	08:15:00	40.8318	73.6534	3.38	0.65	4.57	26.47	PreH22	2.8	4.29	20.88	26.5	7.41	116.9	4.37	0.96	<0.050	<0.050	0.3	0.3	0.66	no	yes	yes	yes
2022_Jul13_1S	2022-07-13	1	S	08:10:00	40.8318	73.6534	3.38	0.65	4.57	26.47	PreH22	0.5	5.97	21.58	25.85	7.56	230	7.49	1	0.05	<0.050	<0.10	<0.10	1	no	yes	yes	yes
2022_Jul13_3B	2022-07-13	3	B	09:40:00	40.8536	73.652	5.28	0.8	4.57	26.47	PreH22	4.7	5.55	20.83	26.63	7.61	26.6	6.68	0.71	<0.050	<0.050	<0.10	<0.10	0.71	no	yes	yes	yes
2022_Jul13_3S	2022-07-13	3	S	09:35:00	40.8536	73.652	5.28	0.8	4.57	26.47	PreH22	0.5	9.72	21.62	26.34	8	165.93	7.97	0.84	0.09	<0.050	<0.10	<0.10	0.84	no	yes	yes	yes
2022_Jul13_16B	2022-07-13	16	B	08:52:00	40.8731	73.6736	9.91	2.35	4.57	26.47	PreH22	9.5	4.17	18.99	26.94	7.48	12.01	2.26	0.7	<0.050	<0.050	<0.10	<0.10	0.7	no	yes	yes	yes
2022_Jul13_16S	2022-07-13	16	S	08:45:00	40.8731	73.6736	9.91	2.35	4.57	26.47	PreH22	0.5	7.99	21.79	26.54	7.88	15.63	1.45	<0.50	<0.050	<0.050	<0.10	<0.10	<0.50	no	yes	yes	yes
2022_Jul27_1B	2022-07-27	1	B	07:50:00	40.8318	73.6534	3.7	0.75	32.51	26.91	H22	3.2	2.68	21.72	26.77	7.2	70.3	3.53	<0.50	<0.050	<0.050	0.14	0.14	<0.50	no	yes	yes	yes
2022_Jul27_1S	2022-07-27	1	S	07:45:00	40.8318	73.6534	3.7	0.75	32.51	26.91	H22	0.5	3.19	22.42	26.21	7.18	143.02	3.35	<0.50	<0.050	<0.050	<0.10	<0.10	<0.50	no	yes	yes	yes
2022_Jul27_3B	2022-07-27	3	B	09:25:00	40.8536	73.652	4.85	1.6	32.51	26.91	H22	4.3	1.22	20.33	27.37	7.28	16.04	1.28	<0.50	<0.050	<0.050	0.14	0.14	<0.50	no	yes	yes	yes
2022_Jul27_3S	2022-07-27	3	S	09:20:00	40.8536	73.652	4.85	1.6	32.51	26.91	H22	0.5	7.46	23.2	26.54	7.78	22.68	1.25	<0.50	0.16	<0.050	<0.10	0.16	<0.50	no	yes	yes	yes
2022_Jul27_16B	2022-07-27	16	B	08:40:00	40.8731	73.6736	9.83	1.5	32.51	26.91	H22	9.3	0.87	18.95	27.87	7.17	2.59	0.29	<0.50	<0.050	<0.050	0.14	0.14	<0.50	no	yes	yes	yes
2022_Jul27_16S	2022-07-27	16	S	08:35:00	40.8731	73.6736	9.83	1.5	32.51	26.91	H22	0.5	6.66	22.85	26.71	7.63	12.58	0.9	<0.50	<0.050	<0.050	<0.10	<0.10	<0.50	no	yes	yes	yes
2022_Aug10_1B	2022-08-10	1	B	07:57:00	40.8318	73.6534	4.45	1.25	6.86	26.62	H22	4.45	4	23.41	27.33	7.11	20.98	3.08	<0.50	<0.050	<0.050	<0.10	<0.10	<0.50	no	yes	yes	yes
2022_Aug10_1S	2022-08-10	1	S	07:52:00	40.8318	73.6534	4.45	1.25	6.86	26.62	H22	0.5	4.3	24.43	26.7	7.27	54.43	2.49	0.81	<0.050	<0.050	<0.10	<0.10	0.81	no	yes	yes	yes
2022_Aug10_3B	2022-08-10	3	B	10:22:00	40.8536	73.652	5.76	1.5	6.86	26.62	H22	5.25	2.02	22.75	27.6	7.24	13.54	1.88	<0.50	<0.050	<0.050	<0.10	<0.10	<0.50	no	yes	yes	yes
2022_Aug10_3S	2022-08-10	3	S	10:17:00	40.8536	73.652	5.76	1.5	6.86	26.62	H22	0.5	3.34	24.8	26.55	7.5	18.58	1.75	0.97	<0.050	<0.050	<0.10	<0.10	0.97	no	yes	yes	yes
2022_Aug10_6B	2022-08-10	6	B	08:43:00	40.8111	73.6501	1.79	1.2	6.86	26.62	H22	1	2.86	24.39	26.3	7.21	36.37	2.72	<0.50	<0.050	<0.050	<0.10	<0.10	<0.50	no	yes	yes	yes
2022_Aug10_6S	2022-08-10	6	S	08:38:00	40.8111	73.6501	1.79	1.2	6.86	26.62	H22	0.5	4.15	24.39	26.24	7.32	42.71	2.83	1.6	0.08	<0.050	<0.10	<0.10	1.6	no	yes	no	yes
2022_Aug10_16B	2022-08-10	16	B	09:46:00	40.8731	73.6736	10.85	1.3	6.86	26.62	H22	10.3	1.32	20.95	27.98	7.23	8.37	0.29	<0.50	<0.050	<0.050	0.14	0.14	<0.50	no	yes	yes	yes
2022_Aug10_16S	2022-08-10	16	S	09:41:00	40.8731	73.6736	10.85	1.3	6.86	26.62	H22	0.5	7.77	22.85	24.23	7.72	61.41	1.58	1.7	0.07	<0.050	0.22	0.29	1.48	no	yes	yes	yes
2022_Aug24_1B	2022-08-24	1	B	07:59:00	40.8318	73.6534	4.29	1.3	1.02	27.66	H22	3.8	3.25	23.15	28.05	7.36	12.5	1.81	0.97	<0.050	<0.050	<0.10	<0.10	0.97	no	yes	yes	yes
2022_Aug24_1S	2022-08-24	1	S	07:54:00	40.8318	73.6534	4.29	1.3	1.02	27.66	H22	0.5	3.48	23.47	27.48	7.23	30.17	1.53	<0.50	<0.050	<0.050	<0.10	<0.10	<0.50	no	yes	yes	yes
2022_Aug24_3B	2022-08-24	3	B	11:00:00	40.8536	73.652	5.26	1.25	1.02	27.66	H22	4.8	4.05	23.53	28.08	7.51	14.21	1.53	0.71	<0.050	<0.050	<0.10	<0.10	0.71	no	yes	yes	yes
2022_Aug24_3S	2022-08-24	3	S	10:55:00	40.8536	73.652	5.26	1.25	1.02	27.66	H22	0.5	7.06	24.74	27.46	7.8	29.47	1.51	1.8	0.08	<0.050	<0.10	<0.10	1.8	no	yes	yes	yes
2022_Aug24_6B	2022-08-24	6	B	08:40:00	40.8111	73.6501	2.07	1.23	1.02	27.66	H22	1.6	3.03	23.74	27.23	7.33	28.25	2.76	1.7	<0.050	<0.050	<0.10	<0.10	1.7	no	yes	yes	yes
2022_Aug24_6S	2022-08-24	6	S	08:35:00	40.8111	73.6501	2.07	1.23	1.02	27.66	H22	0.5	5.02	23.74	26.62	7.45	36.78	2.26	<0.50	0.13	<0.050	<0.10	0.13	<0.50	no	yes	no	yes
2022_Aug24_16B	2022-08-24	16	B	10:21:00	40.8731	73.6736	10.63	2	1.02	27.66	H22	10.1	3	22.93	28.27	7.43	6.57	1.58	1.8	<0.050	<0.050	<0.10	<0.10	1.8	no	yes	yes	yes
2022_Aug24_16S	2022-08-24	16	S	10:16:00	40.8731	73.6736	10.63	2	1.02	27.66	H22	0.5	7.09	24.18	28.08	7.77	10.92	1.33	<0.50	<0.050	<0.050	<0.10	<0.10	<0.50	no	yes	yes	yes
2023_May31_1B	2023-05-31	1	B	07:58:00	40.8317	73.6533	4.87	0.8	1.52	25.43	PreH23	4.3	5.37	16	25.76	7.48	7.22	14.64	0.94	<0.050	<0.050	0.13	0.13	0.81	yes	yes	yes	yes
2023_May31_1S	2023-05-31	1	S	07:58:00	40.8317	73.6533	4.87	0.8	1.52	25.43	PreH23	0.5	7.15	17.64	25.08	7.43	29.22	5.08	1.1	0.05	<0.050	<0.10	<0.10	1.1	yes	yes	yes	yes
2023_May31_3B	2023-05-31	3	B	11:00:00	40.8535	73.652	4.73	1.5	1.52	25.43	PreH23	4.2	6.33	16.12	25.79	7.63	5.34	9.18	0.63	<0.050	<0.050	<0.10	<0.10	0.63	yes	yes	yes	yes
2023_May31_3S	2023-05-31	3	S	11:00:00	40.8535	73.652	4.73	1.5	1.52	25.43	PreH23	0.5	7.9	18.15	25.34	7.8	6.67	3.01	<0.50	0.09	<0.050	<0.10	<0.10	<0.50	yes	yes	yes	yes
2023_May31_6B	2023-05-31	6	B	08:58:00	40.8107	73.6504	1.95	0.4	1.52	25.43	PreH23	1.5	6.34	17.82	25.07	7.56	18.36	14.6	NA	NA	NA	NA	NA	NA	yes	no	yes	yes
2023_May31_6S	2023-05-31	6	S	08:58:00	40.8107	73.6504	1.95	0.4	1.52	25.43	PreH23	0.5	7.37	18.3	24.69	7.65	46.53	7.81	1.2	0.07	<0.050	<0.10	<0.10	1.2	yes	yes	yes	yes
2023_May31_16B	2023-05-31	16	B	10:12:00	40.8728	73.6739	10.26	2.25	1.52	25.43	PreH23	9.75	5.71	15.26	25.94	7.58	7.02	16.43	3.4	<0.050	<0.050	0.12	0.12	3.28	yes	no	yes	yes
2023_May31_16S	2023-05-31	16	S	10:12:00	40.8728	73.6739	10.26	2.25	1.52	25.43	PreH23	0.5	8.65	16.97	25.8	7.94	3.77	1.89	1.4	<0.050	<0.050	<0.10	<0.10	1.4	yes	yes	yes	yes
2023_Jun15_1B	2023-06-15	1	B	NA	40.8317	73.6533	4.31	1	6.35	25.43	PreH23	4	5.09	18.73	25.62	7.55	13.44	15.24	2.1	<0.050	<0.050	0.08	<0.10	2.02	yes	yes	yes	yes
2023_Jun15_1S	2023-06-15	1	S	NA	40.8317	73.6533	4.31	1	6.35	25.43	PreH23	0.5	6.81	19.16	25.2	8.55	20.12	2.9	3.4	<0.050	<0.050	<0.10	<0.10	3.4	yes	yes	yes	yes
2023_Jun15_3B	2023-06-15	3	B	NA	40.8535	73.652	5.17	1.5	6.35	25.43	PreH23	4.5	8.18	19.28	25.57	8.03	17.67	3.07	<0.50	<0.050	<0.050	0.09	<0.10	<0.50	yes	yes	yes	yes
2023_Jun15_3S	2023-06-15	3	S	NA	40.8535	73.652	5.17	1.5	6.35	25.43	PreH23	0.5	9.07	19.53	25.57	8.13	13.53	1.59	2.3	<0.050	<0.050	<0.10	<0.10	2.3	yes	yes	yes	yes
2023_Jun15_6B	2023-06-15	6	B	NA	40.8107	73.6504	2.18	1	6.35	25.43	PreH23	1.5	6.35	19.53	24.93	8.01	20.15	11.2	<0.50	0.07	0.03	0.16	0.26	<0.50	yes	no	yes	yes
2023_Jun15_6S	2023-06-15	6	S	NA	40.8107	73.6504	2.18	1	6.35	25.43	PreH23	0.5	6.63	19.56	24.92	7.63	17.84	3.49	2.3	0.07	<0.050	<0.10	<0.10	2.3	yes	no	yes	yes
2023_Jun15_16B	2023-06-15	16	B	NA	40.8728	73.6739	10.42	1.75	6.35	25.43	PreH23	10	5.37	17.66	25.88	7.66	15.05	10.78	0.61	<0.050	<0.050	0.11	0.11	0.5	yes	yes	yes	yes
2023_Jun15_16S	2023-06-15	16	S	NA	40.8728	73.6739	10.42	1.75	6.35	25.43	PreH23	0.5	8.02	18.54	25.74	7.98	11.88	1.03	3.2	<0.050	<0.050	<0.10	<0.10	3.2	yes	yes	yes	yes
2023_Jun28_1B	2023-06-28	1	B	NA	40.8317	73.6533	5.06	NA	13.97	25.83	PreH23	4.5	4.56	19.03	26.09	7.55	8.47	4.52	<0.50	<0.050	<0.050	<0.10	<0.10	<0.50	yes	yes	yes	yes
2023_Jun28_1S	2023-06-28	1	S	NA	40.8317	73.6533	5.06	NA	13.97	25.83	PreH23	0.5	7.65	20.12	25.56	7.84	28.61	4	1.5	<0.050	<0.050	<0.10	<0.10	1.5	yes	yes	yes	yes
2023_Jun28_3B	2023-06-28	3	B	NA	40.8535	73.652	4.89	NA	13.97	25.83	PreH23	4.4	7.02	19.73	25.97	7.87	5.92	2.64	0.57	<0.050	<0.050	0.07	<0.10	0.5	yes	yes	yes	yes
2023_Jun28_3S	2023-06-28	3	S	NA	40.8535	73.652	4.89	NA	13.97	25.83	PreH23	0.5	10.34	20.82	25.15	8.17	35.18	2.72	<0.50	<0.050	<0.050	<0.10	<0.10	<0.50	yes	yes	yes	yes
2023_Jun28_16B	2023-06-28	16	B	NA	40.8728	73.6739	10.27	2.25	13.97	25.83	PreH23	9.8	4.93	18.79	26.25	7.64	4.64	6.54	0.6	<0.050	<0.050	0.14	0.14	0.46	yes	yes	yes	yes
2023_Jun28_16S	2023-06-28	16	S	NA	40.8728	73.6739	10.27	2.25	13.97	25.83	PreH23	0.5	8.71	20.84	25.98	8.07	6.94	1.51	<0.50	<0.050	<0.050	<0.10	<0.10	<0.50	yes	yes	yes	yes
2023_Jul26_1B	2023-07-26	1	B	07:45:00	40.8317	73.6533	3.05	1.3	32	26.15	H23	2.55	3.95	23.57	26	7.42	15.28	2.42	<0.50	<0.050	<0.050	0.06	<0.10	<0.50	yes	yes	yes	yes
2023_Jul26_1S	2023-07-26	1	S	07:45:00	40.8317	73.6533	3.05	1.3	32	26.15	H23	0.5	4.66	23.66	25.94	7.39	25.53	2.07	<0.50	<0.050	<0.050	<0.10	<0.10	<0.50	yes	yes	yes	yes
2023_Jul26_3B	2023-07-26	3	B	09:15:00	40.8535	73.652	4.35	3	32	26.15	H23	3.85	4.78	23.61	26.25	7.59	4.22	1.6	<0.50	<0.050	<0.050	<0.10	<0.10	<0.50	yes	yes	yes	yes
2023_Jul26_3S	2023-07-26	3	S	09:15:00	40.8535	73.652	4.35	3	32	26.15	H23	0.5	5.55	24.7	25.56	7.74	9.28	1.56	<0.50	0.09	<0.050	<0.10	<0.10	<0.50	yes	yes	yes	yes
2023_Jul26_16B	2023-07-26	16	B	08:35:00	40.8728	73.6739	9.6	1.75	32	26.15	H23	9.1	1.48	21.72	27.02	7.29	1.09	1.92	<0.50	<0.050	<0.050	<0.10	<0.10	<0.50	yes	yes	yes	yes
2023_Jul26_16S	2023-07-26	16	S	08:35:00	40.8728	73.6739	9.6	1.75	32	26.15	H23	0.5	6.89	23.99	26.11	7.82	9.78	1.56	<0.50	<0.050	<0.050	<0.10	<0.10	<0.50	yes	yes	yes	yes
2023_Aug16_1B	2023-08-16	1	B	NA	40.8317	73.6533	3.7	1	53.59	26.55	H23	3.2	1.49	22.89	26.99	7.16	4.12	3.37	NA	NA	NA	NA	NA	NA	yes	yes	yes	yes
2023_Aug16_1S	2023-08-16	1	S	NA	40.8317	73.6533	3.7	1	53.59	26.55	H23	0.5	5.09	24.1	25.49	7.37	28.02	3.28	NA	NA	NA	NA	NA	NA	yes	yes	yes	yes
2023_Aug16_3B	2023-08-16	3	B	NA	40.8535	73.652	5.28	1.25	53.59	26.55	H23	4.8	2.22	22.91	27.02	7.25	1.99	2.41	NA	NA	NA	NA	NA	NA	yes	yes	yes	yes
2023_Aug16_3S	2023-08-16	3	S	NA	40.8535	73.652	5.28	1.25	53.59	26.55	H23	0.5	5.64	24	26.22	7.57	19.14	2.28	NA	NA	NA	NA	NA	NA	yes	yes	yes	yes
2023_Aug16_16B	2023-08-16	16	B	NA	40.8728	73.6739	9.73	1.5	53.59	26.55	H23	9.2	2.26	22.18	27.32	7.31	3.7	1.79	NA	NA	NA	NA	NA	NA	yes	yes	yes	yes
2023_Aug16_16S	2023-08-16	16	S	NA	40.8728	73.6739	9.73	1.5	53.59	26.55	H23	0.5	6.6	23.52	26.27	7.72	16.58	1.55	NA	NA	NA	NA	NA	NA	yes	yes	yes	yes
