# Supplementary material for: Summer warming and deoxygenation shape estuarine microbial plankton across domains of life
Source: ISME Commun. 2026 Jan 22;6(1):ycag015. doi: 10.1093/ismeco/ycag015 (PMC12911933; doi:10.1093/ismeco/ycag015)
Supplement: Table_S6_ycag015 [file table_s6_ycag015.xlsx]

## Sheet: Sheet1
Node	Domain	Phylum/Division	Class	Order
1	d_Archaea	p_Altiarchaeota	c_Altiarchaeia	o_Altiarchaeales
2	d_Archaea	p_Micrarchaeota	c_Micrarchaeia	o_Micrarchaeales
3	d_Archaea	p_Crenarchaeota	c_Nitrososphaeria	o_Nitrosopumilales
4	d_Archaea	p_Crenarchaeota	c_Bathyarchaeia	o_Bathyarchaeia
5	d_Archaea	p_Euryarchaeota	c_Thermococci	o_Methanofastidiosales
6	d_Archaea	p_Aenigmarchaeota	c_Aenigmarchaeia	o_Aenigmarchaeales
7	d_Archaea	p_Nanoarchaeota	c_Nanoarchaeia	o_Woesearchaeales
8	d_Archaea	p_Asgardarchaeota	p_Asgardarchaeota	p_Asgardarchaeota
9	d_Archaea	p_Asgardarchaeota	c_Odinarchaeia	o_Odinarchaeia
10	d_Archaea	p_Asgardarchaeota	c_Lokiarchaeia	o_Lokiarchaeia
11	d_Archaea	d_Archaea	d_Archaea	d_Archaea
12	d_Archaea	p_Hadarchaeota	c_Hadarchaeia	o_Hadarchaeia
13	d_Archaea	p_Thermoplasmatota	c_Thermoplasmata	o_Marine_Benthic_Group_D_and_DHVEG-1
14	d_Archaea	p_Thermoplasmatota	c_Thermoplasmata	o_Marine_Group_II
15	d_Archaea	p_Thermoplasmatota	c_Thermoplasmata	o_SG8-5
16	d_Archaea	p_Thermoplasmatota	c_Thermoplasmata	o_uncultured
17	d_Archaea	p_Halobacterota	c_Methanosarcinia	o_Methanosarciniales
18	d_Archaea	p_Halobacterota	c_Halobacteria	o_Halobacterales
19	d_Bacteria	p_Marinimicrobia_(SAR406_clade)	c_Marinimicrobia_(SAR406_clade)	o_Marinimicrobia_(SAR406_clade)
20	d_Bacteria	p_Elusimicrobiota	c_Rs-M47	o_Rs-M47
21	d_Bacteria	p_Campilobacterota	c_Campylobacteria	o_Campylobacterales
22	d_Bacteria	p_Proteobacteria	p_Proteobacteria	p_Proteobacteria
23	d_Bacteria	d_Bacteria	d_Bacteria	d_Bacteria
24	d_Bacteria	p_Proteobacteria	c_Alphaproteobacteria	o_Rickettsiales
25	d_Bacteria	p_Patescibacteria	c_Gracilibacteria	c_Gracilibacteria
26	d_Bacteria	p_Patescibacteria	c_Gracilibacteria	o_Gracilibacteria
27	d_Bacteria	p_Patescibacteria	c_Gracilibacteria	o_Candidatus_Peregrinibacteria
28	d_Bacteria	p_Patescibacteria	c_Gracilibacteria	o_Candidatus_Peribacteria
29	d_Bacteria	p_Patescibacteria	c_Gracilibacteria	o_JGI_0000069-P22
30	d_Bacteria	p_Actinobacteriota	c_Actinobacteria	o_Nitriliruptorales
31	d_Bacteria	p_Patescibacteria	p_Patescibacteria	p_Patescibacteria
32	d_Bacteria	p_Patescibacteria	c_Parcubacteria	o_GWA2-38-13b
33	d_Bacteria	p_Patescibacteria	c_ABY1	o_Candidatus_Komeilibacteria
34	d_Bacteria	p_Patescibacteria	c_ABY1	o_Candidatus_Kerfeldbacteria
35	d_Bacteria	p_Patescibacteria	c_ABY1	o_Candidatus_Uhrbacteria
36	d_Bacteria	p_Patescibacteria	c_ABY1	o_Candidatus_Magasanikbacteria
37	d_Bacteria	p_Patescibacteria	c_ABY1	o_Candidatus_Kuenenbacteria
38	d_Bacteria	p_Patescibacteria	c_ABY1	o_Candidatus_Falkowbacteria
39	d_Bacteria	p_Patescibacteria	c_Parcubacteria	o_Candidatus_Jorgensenbacteria
40	d_Bacteria	p_Patescibacteria	c_Parcubacteria	o_Candidatus_Kaiserbacteria
41	d_Bacteria	p_Patescibacteria	c_Parcubacteria	o_Candidatus_Moranbacteria
42	d_Bacteria	p_Patescibacteria	c_Parcubacteria	o_Candidatus_Lloydbacteria
43	d_Bacteria	p_Patescibacteria	c_Parcubacteria	o_Candidatus_Nomurabacteria
44	d_Bacteria	p_Patescibacteria	c_Parcubacteria	o_Candidatus_Yonathbacteria
45	d_Bacteria	p_Patescibacteria	c_Parcubacteria	o_Candidatus_Campbellbacteria
46	d_Bacteria	p_Patescibacteria	c_Parcubacteria	c_Parcubacteria
47	d_Bacteria	p_Patescibacteria	c_Parcubacteria	o_Parcubacteria
48	d_Bacteria	p_Patescibacteria	c_Microgenomatia	o_Candidatus_Gottesmanbacteria
49	d_Bacteria	p_Patescibacteria	c_Gracilibacteria	o_Absconditabacteriales_(SR1)
50	d_Bacteria	p_Patescibacteria	c_Microgenomatia	o_Candidatus_Woesebacteria
51	d_Bacteria	p_Dependentiae	c_Babeliae	o_Babeliales
52	d_Bacteria	p_Cyanobacteria	c_Vampirivibrionia	o_Caenarcaniphilales
53	d_Bacteria	p_Cyanobacteria	c_Cyanobacteriia	o_Synechococcales
54	d_Bacteria	p_Cyanobacteria	c_Cyanobacteriia	o_Cyanobacteriales
55	d_Bacteria	p_Cyanobacteria	c_Vampirivibrionia	o_Gastranaerophilales
56	d_Bacteria	p_Firmicutes	c_Bacilli	o_Mycoplasmatales
57	d_Bacteria	p_Firmicutes	c_Bacilli	o_Entomoplasmatales
58	d_Bacteria	p_Verrucomicrobiota	c_Lentisphaeria	o_SS1-B-02-17
59	d_Bacteria	p_Verrucomicrobiota	c_Lentisphaeria	c_Lentisphaeria
60	d_Bacteria	p_Verrucomicrobiota	c_Lentisphaeria	o_P.palmC41
61	d_Bacteria	p_Verrucomicrobiota	c_Lentisphaeria	o_Victivallales
62	d_Bacteria	p_Verrucomicrobiota	c_Lentisphaeria	o_Oligosphaerales
63	d_Bacteria	p_Verrucomicrobiota	c_Lentisphaeria	o_Lentisphaerales
64	d_Bacteria	p_Verrucomicrobiota	c_Verrucomicrobiae	c_Verrucomicrobiae
65	d_Bacteria	p_Verrucomicrobiota	c_Verrucomicrobiae	o_Opitutales
66	d_Bacteria	p_Verrucomicrobiota	p_Verrucomicrobiota	p_Verrucomicrobiota
67	d_Bacteria	p_Verrucomicrobiota	c_Chlamydiae	o_LD1-PA32
68	d_Bacteria	p_Planctomycetota	c_SGST604	o_SGST604
69	d_Bacteria	p_PAUC34f	c_PAUC34f	o_PAUC34f
70	d_Bacteria	p_Fibrobacterota	c_Chitinivibrionia	o_Chitinivibrionales
71	d_Bacteria	p_Firmicutes	c_Clostridia	c_Clostridia
72	d_Bacteria	p_Latescibacterota	c_Latescibacteria	o_Latescibacterales
73	d_Bacteria	p_Cloacimonadota	c_Cloacimonadia	o_Cloacimonadales
74	d_Bacteria	p_Fibrobacterota	c_Fibrobacteria	o_Fibrobacterales
75	d_Bacteria	p_Sumerlaeota	c_Sumerlaeia	c_Sumerlaeia
76	d_Bacteria	p_Bacteroidota	c_Bacteroidia	o_Cytophagales
77	d_Bacteria	p_Bacteroidota	c_Bacteroidia	o_Bacteroidales
78	d_Bacteria	p_Bacteroidota	c_Bacteroidia	c_Bacteroidia
79	d_Bacteria	p_Bacteroidota	c_Bacteroidia	o_Sphingobacteriales
80	d_Bacteria	p_Bacteroidota	c_Bacteroidia	o_Bacteroidetes_VC2.1_Bac22
81	d_Bacteria	p_Bacteroidota	c_Bacteroidia	o_Chitinophagales
82	d_Bacteria	p_Bacteroidota	c_Bacteroidia	o_Flavobacteriales
83	d_Bacteria	p_Bacteroidota	c_Rhodothermia	o_Balneolales
84	d_Bacteria	p_Bacteroidota	c_Rhodothermia	o_Rhodothermales
85	d_Bacteria	p_Bacteroidota	c_Kryptonia	o_Kryptoniales
86	d_Bacteria	p_Bacteroidota	c_Ignavibacteria	o_Ignavibacteriales
87	d_Bacteria	p_Latescibacterota	c_Latescibacterota	o_Latescibacterota
88	d_Bacteria	p_Bacteroidota	c_Kapabacteria	o_Kapabacteriales
89	d_Bacteria	p_Calditrichota	c_Calditrichia	o_Calditrichales
90	d_Bacteria	p_LCP-89	c_LCP-89	o_LCP-89
91	d_Bacteria	p_Fermentibacterota	c_Fermentibacteria	o_Fermentibacterales
92	d_Bacteria	p_Sumerlaeota	c_Sumerlaeia	o_Sumerlaeales
93	d_Bacteria	p_Zixibacteria	c_Zixibacteria	o_Zixibacteria
94	d_Bacteria	p_Spirochaetota	c_V2072-189E03	o_V2072-189E03
95	d_Bacteria	p_Spirochaetota	c_Leptospirae	o_Leptospirales
96	d_Bacteria	p_Poribacteria	c_Poribacteria	o_Poribacteria
97	d_Bacteria	p_Nitrospirota	c_Thermodesulfovibrionia	c_Thermodesulfovibrionia
98	d_Bacteria	p_Deferribacterota	c_Deferribacteres	o_Deferribacterales
99	d_Bacteria	p_Acidobacteriota	c_Thermoanaerobaculia	o_Thermoanaerobaculales
100	d_Bacteria	p_Acidobacteriota	c_Holophagae	o_Subgroup_7
101	d_Bacteria	p_Acidobacteriota	c_Subgroup_22	o_Subgroup_22
102	d_Bacteria	p_Myxococcota	c_Polyangia	o_PS-B29
103	d_Bacteria	p_Desulfobacterota	c_Desulfuromonadia	o_Bradymonadales
104	d_Bacteria	p_Desulfobacterota	c_uncultured	p_Desulfobacterota
105	d_Bacteria	p_Acidobacteriota	c_Vicinamibacteria	o_Vicinamibacterales
106	d_Bacteria	p_Myxococcota	c_Myxococcia	o_Myxococcales
107	d_Bacteria	p_NB1-j	c_NB1-j	o_NB1-j
108	d_Bacteria	p_NKB15	c_NKB15	o_NKB15
109	d_Bacteria	p_Myxococcota	c_Polyangia	o_VHS-B4-70
110	d_Bacteria	p_Myxococcota	c_Polyangia	o_UASB-TL25
111	d_Bacteria	p_Myxococcota	c_Polyangia	o_Haliangiales
112	d_Bacteria	p_Myxococcota	c_Polyangia	o_Nannocystales
113	d_Bacteria	p_Bdellovibrionota	c_Bdellovibrionia	o_Bdellovibrionales
114	d_Bacteria	p_Myxococcota	c_Polyangia	o_MidBa8
115	d_Bacteria	p_Bdellovibrionota	c_Oligoflexia	o_0319-6G20
116	d_Bacteria	p_Myxococcota	c_Polyangia	o_Polyangiales
117	d_Bacteria	p_RCP2-54	c_RCP2-54	o_RCP2-54
118	d_Bacteria	p_Sva0485	c_Sva0485	o_Sva0485
119	d_Bacteria	p_Desulfobacterota	c_Desulfobaccia	o_Desulfobaccales
120	d_Bacteria	p_Bdellovibrionota	c_Oligoflexia	o_053A03-B-DI-P58
121	d_Bacteria	p_Desulfobacterota	c_Desulfuromonadia	o_Sva1033
122	d_Bacteria	p_Desulfobacterota	c_Desulfuromonadia	c_Desulfuromonadia
123	d_Bacteria	p_Desulfobacterota	c_Desulfuromonadia	o_Desulfuromonadia
124	d_Bacteria	p_Desulfobacterota	c_Syntrophobacteria	o_Syntrophobacterales
125	d_Bacteria	p_Myxococcota	c_Polyangia	o_Blfdi19
126	d_Bacteria	p_Desulfobacterota	c_Desulfobacteria	o_Desulfatiglandales
127	d_Bacteria	p_Bdellovibrionota	c_Oligoflexia	c_Oligoflexia
128	d_Bacteria	p_Bdellovibrionota	c_Oligoflexia	o_Silvanigrellales
129	d_Bacteria	p_Bdellovibrionota	c_Oligoflexia	o_Oligoflexales
130	d_Bacteria	p_Bdellovibrionota	c_Bdellovibrionia	o_Bacteriovoracales
131	d_Bacteria	p_Desulfobacterota	c_Desulfovibrionia	o_Desulfovibrionales
132	d_Bacteria	p_Deferrisomatota	c_Defferrisomatia	o_Defferrisomatales
133	d_Bacteria	p_Desulfobacterota	c_Desulfobulbia	o_Desulfobulbales
134	d_Bacteria	p_Desulfobacterota	c_Desulfuromonadia	o_PB19
135	d_Bacteria	p_Proteobacteria	c_Zetaproteobacteria	o_Mariprofundales
136	d_Bacteria	p_Proteobacteria	c_Alphaproteobacteria	o_Paracaedibacterales
137	d_Bacteria	p_Gemmatimonadota	c_Gemmatimonadetes	o_Gemmatimonadales
138	d_Bacteria	p_Gemmatimonadota	c_PAUC43f_marine_benthic_group	o_PAUC43f_marine_benthic_group
139	d_Bacteria	p_Gemmatimonadota	c_BD2-11_terrestrial_group	o_BD2-11_terrestrial_group
140	d_Bacteria	p_Actinobacteriota	c_Acidimicrobiia	o_Microtrichales
141	d_Bacteria	p_Actinobacteriota	c_Acidimicrobiia	o_Actinomarinales
142	d_Bacteria	p_Actinobacteriota	c_Actinobacteria	o_Corynebacteriales
143	d_Bacteria	p_Actinobacteriota	c_Actinobacteria	o_Micrococcales
144	d_Bacteria	p_Actinobacteriota	c_Actinobacteria	o_Propionibacteriales
145	d_Bacteria	p_Actinobacteriota	c_Actinobacteria	o_Frankiales
146	d_Bacteria	p_Actinobacteriota	c_Actinobacteria	o_PeM15
147	d_Bacteria	p_Acidobacteriota	c_Acidobacteriae	o_PAUC26f
148	d_Bacteria	p_Spirochaetota	c_MVP-15	o_MVP-15
149	d_Bacteria	p_Proteobacteria	c_Gammaproteobacteria	o_Beggiatoales
150	d_Bacteria	p_Proteobacteria	c_Gammaproteobacteria	o_Francisellales
151	d_Bacteria	p_Proteobacteria	c_Gammaproteobacteria	o_Diplorickettsiales
152	d_Bacteria	p_Proteobacteria	c_Gammaproteobacteria	o_Cardiobacteriales
153	d_Bacteria	p_Proteobacteria	c_Gammaproteobacteria	o_Thiomicrospirales
154	d_Bacteria	p_Proteobacteria	c_Gammaproteobacteria	o_Legionellales
155	d_Bacteria	p_Proteobacteria	c_Gammaproteobacteria	o_EC3
156	d_Bacteria	p_Proteobacteria	c_Gammaproteobacteria	o_F9P41300-M23
157	d_Bacteria	p_Proteobacteria	c_Gammaproteobacteria	o_MBAE14
158	d_Bacteria	p_Proteobacteria	c_Gammaproteobacteria	o_Alteromonadales
159	d_Bacteria	p_Proteobacteria	c_Gammaproteobacteria	o_Pasteurellales
160	d_Bacteria	p_Proteobacteria	c_Gammaproteobacteria	o_Enterobacterales
161	d_Bacteria	p_Proteobacteria	c_Gammaproteobacteria	o_Aeromonadales
162	d_Bacteria	p_Proteobacteria	c_Gammaproteobacteria	o_Vibrionales
163	d_Bacteria	p_Proteobacteria	c_Gammaproteobacteria	o_OM182_clade
164	d_Bacteria	p_Proteobacteria	c_Gammaproteobacteria	o_Cellvibrionales
165	d_Bacteria	p_Proteobacteria	c_Gammaproteobacteria	o_Oceanospirillales
166	d_Bacteria	p_Proteobacteria	c_Gammaproteobacteria	o_KI89A_clade
167	d_Bacteria	p_Proteobacteria	c_Gammaproteobacteria	o_Acidiferrobacterales
168	d_Bacteria	p_Proteobacteria	c_Gammaproteobacteria	o_Pseudomonadales
169	d_Bacteria	p_Proteobacteria	c_Gammaproteobacteria	o_Nitrosococcales
170	d_Bacteria	p_Proteobacteria	c_Gammaproteobacteria	o_Methylococcales
171	d_Bacteria	p_Proteobacteria	c_Gammaproteobacteria	o_Run-SP154
172	d_Bacteria	p_Proteobacteria	c_Gammaproteobacteria	o_HOC36
173	d_Bacteria	p_Proteobacteria	c_Gammaproteobacteria	o_pItb-vmat-80
174	d_Bacteria	p_Proteobacteria	c_Gammaproteobacteria	o_Milano-WF1B-44
175	d_Bacteria	p_Proteobacteria	c_Gammaproteobacteria	o_Xanthomonadales
176	d_Bacteria	p_Proteobacteria	c_Gammaproteobacteria	c_Gammaproteobacteria
177	d_Bacteria	p_Proteobacteria	c_Gammaproteobacteria	o_JTB23
178	d_Bacteria	p_Proteobacteria	c_Gammaproteobacteria	o_EPR3968-O8a-Bc78
179	d_Bacteria	p_Proteobacteria	c_Gammaproteobacteria	o_UBA4486
180	d_Bacteria	p_Proteobacteria	c_Gammaproteobacteria	o_Granulosicoccales
181	d_Bacteria	p_Proteobacteria	c_Gammaproteobacteria	o_CH2b56
182	d_Bacteria	p_Proteobacteria	c_Gammaproteobacteria	o_Arenicellales
183	d_Bacteria	p_Proteobacteria	c_Gammaproteobacteria	c_Gammaproteobacteria1
184	d_Bacteria	p_Proteobacteria	c_Gammaproteobacteria	o_Tenderiales
185	d_Bacteria	p_Proteobacteria	c_Gammaproteobacteria	o_Chromatiales
186	d_Bacteria	p_Proteobacteria	c_Gammaproteobacteria	o_UBA10353_marine_group
187	d_Bacteria	p_Proteobacteria	c_Gammaproteobacteria	o_B2M28
188	d_Bacteria	p_Proteobacteria	c_Gammaproteobacteria	o_Ga0077536
189	d_Bacteria	p_Proteobacteria	c_Gammaproteobacteria	o_AT-s2-59
190	d_Bacteria	p_Proteobacteria	c_Gammaproteobacteria	o_Thiohalorhabdales
191	d_Bacteria	p_Proteobacteria	c_Gammaproteobacteria	o_Steroidobacterales
192	d_Bacteria	p_Proteobacteria	c_Gammaproteobacteria	o_Thiotrichales
193	d_Bacteria	p_Proteobacteria	c_Gammaproteobacteria	o_Halothiobacillales
194	d_Bacteria	p_Proteobacteria	c_Gammaproteobacteria	o_BD7-8
195	d_Bacteria	p_Proteobacteria	c_Gammaproteobacteria	o_Coxiellales
196	d_Bacteria	p_Proteobacteria	c_Gammaproteobacteria	o_Gammaproteobacteria_Incertae_Sedis
197	d_Bacteria	p_Proteobacteria	c_Gammaproteobacteria	o_Piscirickettsiales
198	d_Bacteria	p_Proteobacteria	c_Gammaproteobacteria	o_EV818SWSAP88
199	d_Bacteria	p_Proteobacteria	c_Gammaproteobacteria	o_HglApr721
200	d_Bacteria	p_Acidobacteriota	c_Holophagae	o_Acanthopleuribacterales
201	d_Bacteria	p_Desulfobacterota	c_Desulfobacteria	o_Desulfobacterales
202	d_Bacteria	p_Hydrogenedentes	c_Hydrogenedentia	o_Hydrogenedentiales
203	d_Bacteria	p_Cyanobacteria	c_Sericytochromatia	o_Sericytochromatia
204	d_Bacteria	p_Myxococcota	c_bacteriap25	o_bacteriap25
205	d_Bacteria	p_Proteobacteria	c_Gammaproteobacteria	o_Burkholderiales
206	d_Bacteria	p_Proteobacteria	c_Gammaproteobacteria	o_SAR86_clade
207	d_Bacteria	p_Proteobacteria	c_Gammaproteobacteria	o_Ectothiorhodospirales
208	d_Bacteria	p_Proteobacteria	c_Alphaproteobacteria	o_Holosporales
209	d_Bacteria	p_SAR324_clade(Marine_group_B)	c_SAR324_clade(Marine_group_B)	o_SAR324_clade(Marine_group_B)
210	d_Bacteria	p_Proteobacteria	c_Alphaproteobacteria	o_SAR11_clade
211	d_Bacteria	p_Proteobacteria	c_Alphaproteobacteria	o_Rhodospirillales
212	d_Bacteria	p_Proteobacteria	c_Alphaproteobacteria	o_Defluviicoccales
213	d_Bacteria	p_Proteobacteria	c_Magnetococcia	o_Magnetococcales
214	d_Bacteria	p_Proteobacteria	c_Alphaproteobacteria	o_Micavibrionales
215	d_Bacteria	p_Proteobacteria	c_Alphaproteobacteria	o_Tistrellales
216	d_Bacteria	p_Proteobacteria	c_Alphaproteobacteria	o_Acetobacterales
217	d_Bacteria	p_Proteobacteria	c_Alphaproteobacteria	o_Thalassobaculales
218	d_Bacteria	p_Proteobacteria	c_Alphaproteobacteria	o_Puniceispirillales_Clade_SAR116
219	d_Bacteria	p_Proteobacteria	c_Alphaproteobacteria	c_Alphaproteobacteria
220	d_Bacteria	p_Proteobacteria	c_Alphaproteobacteria	o_Alphaproteobacteria_Incertae_Sedis
221	d_Bacteria	p_Proteobacteria	c_Alphaproteobacteria	o_Kiloniellales
222	d_Bacteria	p_Proteobacteria	c_Alphaproteobacteria	o_Elsterales
223	d_Bacteria	p_Proteobacteria	c_Alphaproteobacteria	o_AT-s3-44
224	d_Bacteria	p_Proteobacteria	c_Alphaproteobacteria	o_NRL2
225	d_Bacteria	p_Proteobacteria	c_Alphaproteobacteria	o_Sphingomonadales
226	d_Bacteria	p_Proteobacteria	c_Alphaproteobacteria	o_Rhodobacterales
227	d_Bacteria	p_Proteobacteria	c_Alphaproteobacteria	o_Parvibaculales
228	d_Bacteria	p_Proteobacteria	c_Alphaproteobacteria	o_Kordiimonadales
229	d_Bacteria	p_Proteobacteria	c_Alphaproteobacteria	o_Caulobacterales
230	d_Bacteria	p_Proteobacteria	c_Alphaproteobacteria	c_Alphaproteobacteria1
231	d_Bacteria	p_Proteobacteria	c_Alphaproteobacteria	o_Rhizobiales
232	d_Bacteria	p_Nitrospinota	c_P9X2b3D02	o_P9X2b3D02
233	d_Bacteria	p_Schekmanbacteria	c_Schekmanbacteria	o_Schekmanbacteria
234	d_Bacteria	p_Acidobacteriota	c_AT-s3-28	o_AT-s3-28
235	d_Bacteria	p_Acidobacteriota	c_Vicinamibacteria	o_Subgroup_9
236	d_Bacteria	p_WPS-2	c_WPS-2	o_WPS-2
237	d_Bacteria	p_Planctomycetota	c_BD7-11	o_BD7-11
238	d_Bacteria	p_Firmicutes	d_Bacteria	p_Firmicutes
239	d_Bacteria	p_Armatimonadota	d_Bacteria	p_Armatimonadota
240	d_Bacteria	p_Planctomycetota	c_Pla4_lineage	o_Pla4_lineage
241	d_Bacteria	p_Planctomycetota	c_028H05-P-BN-P5	o_028H05-P-BN-P5
242	d_Bacteria	p_Planctomycetota	d_Bacteria	p_Planctomycetota
243	d_Bacteria	p_Planctomycetota	c_vadinHA49	o_vadinHA49
244	d_Bacteria	p_Planctomycetota	c_Pla3_lineage	o_Pla3_lineage
245	d_Bacteria	p_Planctomycetota	c_ODP123	o_ODP123
246	d_Bacteria	p_Planctomycetota	c_OM190	o_OM190
247	d_Bacteria	p_Planctomycetota	c_Planctomycetes	o_Gemmatales
248	d_Bacteria	p_Planctomycetota	c_Planctomycetes	o_Pirellulales
249	d_Bacteria	p_Planctomycetota	c_Planctomycetes	o_Planctomycetales
250	d_Bacteria	p_Planctomycetota	c_Phycisphaerae	o_mle1-8
251	d_Bacteria	p_Planctomycetota	c_Phycisphaerae	c_Phycisphaerae
252	d_Bacteria	p_Planctomycetota	c_Phycisphaerae	o_MSBL9
253	d_Bacteria	p_Planctomycetota	c_Phycisphaerae	o_Pla1_lineage
254	d_Bacteria	p_Planctomycetota	c_Phycisphaerae	o_CCM11a
255	d_Bacteria	p_Planctomycetota	c_Phycisphaerae	o_Phycisphaerales
256	d_Bacteria	p_Nitrospirota	c_BMS9AB35	o_BMS9AB35
257	d_Bacteria	p_Nitrospinota	c_Nitrospinia	o_Nitrospinales
258	d_Bacteria	p_Acetothermia	c_Acetothermiia	o_Acetothermiia
259	d_Bacteria	p_Fusobacteriota	c_Fusobacteriia	o_Fusobacteriales
260	d_Bacteria	p_Elusimicrobiota	c_Elusimicrobia	o_Lineage_IV
261	d_Bacteria	p_Elusimicrobiota	c_Endomicrobia	o_Endomicrobiales
262	d_Bacteria	p_Elusimicrobiota	c_Lineage_IIc	o_Lineage_IIc
263	d_Bacteria	p_Elusimicrobiota	c_Elusimicrobia	o_MVP-88
264	d_Bacteria	p_Elusimicrobiota	c_Elusimicrobia	o_MD2894-B20
265	d_Bacteria	p_Nitrospirota	c_Nitrospiria	o_Nitrospirales
266	d_Bacteria	p_Actinobacteriota	c_Thermoleophilia	o_Gaiellales
267	d_Bacteria	p_Firmicutes	c_Negativicutes	o_Veillonellales-Selenomonadales
268	d_Bacteria	p_Firmicutes	c_Negativicutes	o_Acidaminococcales
269	d_Bacteria	p_WOR-1	c_WOR-1	o_WOR-1
270	d_Bacteria	p_Margulisbacteria	c_Margulisbacteria	o_Margulisbacteria
271	d_Bacteria	p_Gemmatimonadota	c_MD2902-B12	o_MD2902-B12
272	d_Bacteria	p_Firmicutes	c_Clostridia	o_Peptostreptococcales-Tissierellales
273	d_Bacteria	p_Firmicutes	c_Clostridia	o_Lachnospirales
274	d_Bacteria	p_Firmicutes	c_Clostridia	o_Clostridia
275	d_Bacteria	p_Firmicutes	c_Clostridia	o_Clostridia_vadinBB60_group
276	d_Bacteria	p_Firmicutes	c_Clostridia	o_Clostridiales
277	d_Bacteria	p_Verrucomicrobiota	c_Chlamydiae	o_Chlamydiales
278	d_Bacteria	p_Firmicutes	c_Bacilli	c_Bacilli
279	d_Bacteria	p_Firmicutes	c_Bacilli	o_Staphylococcales
280	d_Bacteria	p_Firmicutes	c_Bacilli	o_Lactobacillales
281	d_Bacteria	p_Firmicutes	c_Bacilli	o_Bacillales
282	d_Bacteria	p_Firmicutes	c_Bacilli	o_Acholeplasmatales
283	d_Bacteria	p_Firmicutes	c_Bacilli	o_Izemoplasmatales
284	d_Bacteria	p_Firmicutes	c_Bacilli	o_Paenibacillales
285	d_Bacteria	p_Chloroflexi	c_Dehalococcoidia	o_GIF3
286	d_Bacteria	p_Chloroflexi	c_Dehalococcoidia	c_Dehalococcoidia
287	d_Bacteria	p_Chloroflexi	c_Dehalococcoidia	o_FW22
288	d_Bacteria	p_Chloroflexi	c_Dehalococcoidia	o_MSBL5
289	d_Bacteria	p_Chloroflexi	c_Dehalococcoidia	o_GIF9
290	d_Bacteria	p_Chloroflexi	c_Dehalococcoidia	o_SAR202_clade
291	d_Bacteria	p_Chloroflexi	c_Anaerolineae	o_Caldilineales
292	d_Bacteria	p_Chloroflexi	c_Anaerolineae	o_ADurb.Bin180
293	d_Bacteria	p_Chloroflexi	c_Anaerolineae	o_1-20
294	d_Bacteria	p_Chloroflexi	c_Anaerolineae	c_Anaerolineae
295	d_Bacteria	p_Chloroflexi	c_Anaerolineae	o_Ardenticatenales
296	d_Bacteria	p_Chloroflexi	c_Anaerolineae	o_Anaerolineales
297	d_Bacteria	p_Chloroflexi	c_Anaerolineae	o_SBR1031
298	d_Bacteria	p_Chloroflexi	c_Anaerolineae	o_MSB-5B2
299	d_Bacteria	p_Chloroflexi	c_KD4-96	o_KD4-96
300	d_Bacteria	p_Synergistota	c_Synergistia	o_Synergistales
301	d_Bacteria	p_WS2	c_WS2	o_WS2
302	d_Bacteria	p_Acidobacteriota	c_Aminicenantia	o_Aminicenantales
303	d_Bacteria	p_Acidobacteriota	c_Vicinamibacteria	o_Subgroup_17
304	d_Bacteria	p_Modulibacteria	c_Moduliflexia	o_Moduliflexales
305	d_Bacteria	p_Acidobacteriota	c_Subgroup_21	o_Subgroup_21
306	d_Bacteria	p_Spirochaetota	c_Spirochaetia	o_Spirochaetales
307	d_Bacteria	p_Spirochaetota	c_Brachyspirae	o_Brachyspirales
308	d_Bacteria	p_Verrucomicrobiota	c_Omnitrophia	o_Omnitrophales
309	d_Bacteria	p_Verrucomicrobiota	c_Verrucomicrobiae	o_Pedosphaerales
310	d_Bacteria	p_Verrucomicrobiota	c_Verrucomicrobiae	o_Chthoniobacterales
311	d_Bacteria	p_Verrucomicrobiota	c_Verrucomicrobiae	o_Verrucomicrobiales
312	d_Bacteria	p_Verrucomicrobiota	c_Kiritimatiellae	o_WCHB1-41
313	d_Bacteria	p_Verrucomicrobiota	c_Kiritimatiellae	o_Kiritimatiellales
314	d_Eukarya	Bigyra	Opalozoa	Nanomonadea
315	d_Eukarya	Stramenopiles_X	Stramenopiles_XX	Stramenopiles_XXX
316	d_Eukarya	Foraminifera	Monothalamids	Monothalamids_Clade-Y
317	d_Eukarya	Bigyra	Sagenista	Pseudophyllomitidae
318	d_Eukarya	Gyrista	Pirsoniales	Pirsoniales_X
319	d_Eukarya	Gyrista	Raphidophyceae	Raphidophyceae_X
320	d_Eukarya	Gyrista	Chrysophyceae	Paraphysomonadales
321	d_Eukarya	Gyrista	Chrysophyceae	Chrysophyceae
322	d_Eukarya	Gyrista	Chrysophyceae	Chrysophyceae_Clade-EC2I
323	d_Eukarya	Gyrista	Chrysophyceae	Chrysophyceae_Clade-EC2H
324	d_Eukarya	Gyrista	Chrysophyceae	Ochromonadales
325	d_Eukarya	Gyrista	Chrysophyceae	Chrysophyceae_X
326	d_Eukarya	Gyrista	Dictyochophyceae	Dictyochophyceae_X
327	d_Eukarya	Gyrista	MOCH-5	MOCH-5_X
328	d_Eukarya	Gyrista	Xanthophyceae	Xanthophyceae_X
329	d_Eukarya	Gyrista	Chrysomerophyceae	Chrysomerophyceae_X
330	d_Eukarya	Gyrista	MOCH-2	MOCH-2_X
331	d_Eukarya	Gyrista	MOCH-3	MOCH-3_X
332	d_Eukarya	Gyrista	Bolidophyceae	Parmales
333	d_Eukarya	Gyrista	TSAR	Gyrista_XXX
334	d_Eukarya	Eukaryota	TSAR	Stramenopiles
335	d_Eukarya	Stramenopiles_X	Stramenopiles_X-Group-7	Stramenopiles_X-Group-7_X
336	d_Eukarya	Gyrista	Coscinodiscophyceae	Rhizosoleniales
337	d_Eukarya	Gyrista	Coscinodiscophyceae	Paraliales
338	d_Eukarya	Gyrista	Mediophyceae	Mediophyceae
339	d_Eukarya	Gyrista	Mediophyceae	Hemiaulales
340	d_Eukarya	Gyrista	Coscinodiscophyceae	Coscinodiscales
341	d_Eukarya	Gyrista	Mediophyceae	Anaulales
342	d_Eukarya	Gyrista	Mediophyceae	Lithodesmiales
343	d_Eukarya	Gyrista	Mediophyceae	Thalassiosirales
344	d_Eukarya	Gyrista	Mediophyceae	Chaetocerotales
345	d_Eukarya	Gyrista	Bacillariophyceae	Bacillariophyceae
346	d_Eukarya	Gyrista	Bacillariophyceae	Fragilariales
347	d_Eukarya	Gyrista	Bacillariophyceae	Achnanthales
348	d_Eukarya	Gyrista	Bacillariophyceae	Bacillariales
349	d_Eukarya	Gyrista	Bacillariophyceae	Naviculales
350	d_Eukarya	Gyrista	Bacillariophyceae	Thalassiophysales
351	d_Eukarya	Gyrista	Mediophyceae	Cymatosirales
352	d_Eukarya	Bigyra	Bicoecea	Anoecales
353	d_Eukarya	Stramenopiles_X	Stramenopiles_X-Group-6	Stramenopiles_X-Group-6_X
354	d_Eukarya	Gyrista	Gyrista_X	Gyrista_XX
355	d_Eukarya	Bigyra	Sagenista	Labyrinthulomycetes
356	d_Eukarya	Bigyra	Opalozoa	Opalozoa_X
357	d_Eukarya	Gyrista	Peronosporomycetes	Peronosporomycetes_X
358	d_Eukarya	Dinoflagellata	Oxyrrhea	Oxyrrhinales
359	d_Eukarya	Dinoflagellata	Dinoflagellata	Dinoflagellata
360	d_Eukarya	TSAR	TSAR	TSAR
361	d_Eukarya	Eukaryota	Eukaryota	Eukaryota
362	d_Eukarya	Cercozoa	Endomyxa	Endomyxa
363	d_Eukarya	Cercozoa	Endomyxa	Vampyrellida
364	d_Eukarya	Cercozoa	Novel-clade-10-12	Novel-clade-12
365	d_Eukarya	Cercozoa	Chlorarachniophyceae	Chlorarachniophyceae_X
366	d_Eukarya	Cercozoa	Chlorarachniophyceae	Chlorarachnida
367	d_Eukarya	Cercozoa	Filosa-Granofilosea	Cryptofilida
368	d_Eukarya	Cercozoa	Filosa-Granofilosea	Massiterida
369	d_Eukarya	Cercozoa	Filosa-Imbricatea	Euglyphida
370	d_Eukarya	Cercozoa	Endomyxa	Endomyxa_X
371	d_Eukarya	Cercozoa	Endomyxa-Phytomyxea	Plasmodiophorida
372	d_Eukarya	Cercozoa	Endomyxa-Phytomyxea	Phagomyxida
373	d_Eukarya	Cercozoa	Filosa-Imbricatea	Filosa-Imbricatea_X
374	d_Eukarya	Cercozoa	Filosa-Imbricatea	Thaumatomonadida
375	d_Eukarya	Cercozoa	Filosa-Thecofilosea	Filosa-Thecofilosea
376	d_Eukarya	Cercozoa	Cercozoa_X	Cercozoa_XX
377	d_Eukarya	Cercozoa	Filosa-Thecofilosea	Ventricleftida
378	d_Eukarya	Cercozoa	Filosa-Thecofilosea	Ebriacea
379	d_Eukarya	Cercozoa	Filosa-Thecofilosea	Cryomonadida
380	d_Eukarya	Cercozoa	Filosa-Thecofilosea	Filosa-Thecofilosea_X
381	d_Eukarya	Cercozoa	Filosa-Imbricatea	Imbricatea_X
382	d_Eukarya	Cercozoa	Cercozoa	Cercozoa
383	d_Eukarya	Cercozoa	Filosa-Imbricatea	Filosa-Imbricatea
384	d_Eukarya	Cercozoa	Filosa-Imbricatea	Marimonadida
385	d_Eukarya	Gyrista	Coscinodiscophyceae	Melosirales
386	d_Eukarya	Gyrista	Coscinodiscophyceae	Coscinodiscophyceae
387	d_Eukarya	Gyrista	Coscinodiscophyceae	Coscinodiscophyceae_X
388	d_Eukarya	Gyrista	Bacillariophyceae	Plagiogrammales
389	d_Eukarya	Bigyra	Bicoecea	Bicoecales
390	d_Eukarya	Evosea_X	Variosea	Variosea_X
391	d_Eukarya	Rigifilida_X	Rigifilida_XX	Rigifilida_XXX
392	d_Eukarya	Bigyra	Sagenista	Sagenista_X
393	d_Eukarya	Metazoa	Urochordata	Urochordata_X
394	d_Eukarya	Metazoa	Mollusca	Gastropoda
395	d_Eukarya	Metazoa	Annelida	Annelida_X
396	d_Eukarya	Metazoa	Craniata	Craniata_X
397	d_Eukarya	Metazoa	Hemichordata	Hemichordata_X
398	d_Eukarya	Metazoa	Nemertea	Nemertea_X
399	d_Eukarya	Metazoa	Metazoa	Obazoa
400	d_Eukarya	Metazoa	Mollusca	Bivalvia
401	d_Eukarya	Rhodophyta_X	Florideophyceae	Gigartinales
402	d_Eukarya	Rhodophyta_X	Florideophyceae	Gracilariales
403	d_Eukarya	Metazoa	Gastrotricha	Gastrotricha_X
404	d_Eukarya	Metazoa	Nematoda	Chromadorea
405	d_Eukarya	Metazoa	Platyhelminthes	Turbellaria
406	d_Eukarya	Metazoa	Arthropoda	Crustacea
407	d_Eukarya	Metazoa	Myxozoa	Myxozoa_X
408	d_Eukarya	Metazoa	Bryozoa	Bryozoa_X
409	d_Eukarya	Tubulinea_X	Elardia	Euamoebida
410	d_Eukarya	Radiolaria	Acantharea	Acantharea_3
411	d_Eukarya	Fungi	Basidiomycota	Pucciniomycotina
412	d_Eukarya	Fungi	Basidiomycota	Agaricomycotina
413	d_Eukarya	Fungi	Ascomycota	Saccharomycotina
414	d_Eukarya	Telonemia_X	Telonemia_XX	Telonemia_XXX
415	d_Eukarya	Ancyromonadida_X	Ancyromonadida_XX	Ancyromonadida_XXX
416	d_Eukarya	Breviatea_X	NAMAKO-1-lineage	NAMAKO-1-lineage_X
417	d_Eukarya	Pluriformea	Pluriformea_X	Pluriformea_XX
418	d_Eukarya	Metazoa	Ctenophora	Ctenophora_X
419	d_Eukarya	Metazoa	Cnidaria	Cnidaria_X
420	d_Eukarya	Ichthyosporea	Dermocystida	Rhynosporidae
421	d_Eukarya	Ichthyosporea	Ichthyophonida	Abeoformidae
422	d_Eukarya	Ichthyosporea	Ichthyophonida	Ichthyophonida_X
423	d_Eukarya	Ichthyosporea	Ichthyophonida	Pseudoperkinsidae
424	d_Eukarya	Choanoflagellata	Choanoflagellatea	Choanoflagellatea
425	d_Eukarya	Choanoflagellata	Choanoflagellatea	Choanoflagellatea_X
426	d_Eukarya	Choanoflagellata	Choanoflagellatea	Acanthoecida
427	d_Eukarya	Choanoflagellata	Choanoflagellatea	Craspedida
428	d_Eukarya	Metazoa	Porifera	Porifera_X
429	d_Eukarya	Gyrista	Pelagophyceae	Sarcinochrysidales
430	d_Eukarya	Gyrista	Pelagophyceae	Pelagophyceae
431	d_Eukarya	Gyrista	Pelagophyceae	Pelagomonadales
432	d_Eukarya	Eukaryota	Obazoa	Opisthokonta
433	d_Eukarya	Fungi	Chytridiomycota	Chytridiales
434	d_Eukarya	Fungi	Chytridiomycota	Mesochytriales
435	d_Eukarya	Fungi	Chytridiomycota	Rhizophydiales
436	d_Eukarya	Fungi	Chytridiomycota	Chytridiomycota
437	d_Eukarya	Metazoa	Arthropoda	Hexapoda
438	d_Eukarya	Discosea_X	Flabellinia	Dactylopodida
439	d_Eukarya	Fungi	Chytridiomycota	Chytridiomycota_X
440	d_Eukarya	Apusomonada_X	Apusomonadidae	Apusomonadidae_Group-2
441	d_Eukarya	Metazoa	Rotifera	Rotifera_X
442	d_Eukarya	Rotosphaerida	Rotosphaerida_X	Rotosphaerida_XX
443	d_Eukarya	Haptophyta_X	Rappephyceae	Pavlomulinales
444	d_Eukarya	Haptophyta_X	Prymnesiophyceae	Isochrysidales
445	d_Eukarya	Haptophyta_X	Prymnesiophyceae	Prymnesiales
446	d_Eukarya	Rhodophyta_X	Rhodophyta_XX	Rhodophyta_XXX
447	d_Eukarya	Rhodelphidia_X	Rhodelphea	Rhodelphida
448	d_Eukarya	Kathablepharida	Kathablepharidea	Kathablepharidida
449	d_Eukarya	Cryptophyta_X	Cryptophyceae	Cryptomonadales
450	d_Eukarya	Cryptophyta_X	Cryptophyceae	Pyrenomonadales
451	d_Eukarya	Cryptophyta_X	Cryptophyceae	Cryptophyceae
452	d_Eukarya	Cryptophyta_X	Cryptophyceae	Cryptophyceae_X
453	d_Eukarya	Cryptophyta_X	Cryptophyceae	Goniomonadales
454	d_Eukarya	Picozoa_X	Picozoa_XX	Picozoa_XXX
455	d_Eukarya	Picozoa_X	Picozoa_X	Picozoa_X
456	d_Eukarya	Archaeplastida	Archaeplastida	Archaeplastida
457	d_Eukarya	Chlorophyta_X	Mamiellophyceae	Mamiellales
458	d_Eukarya	Chlorophyta_X	Mamiellophyceae	Mamiellophyceae
459	d_Eukarya	Chlorophyta_X	Mamiellophyceae	Dolichomastigales
460	d_Eukarya	Chlorophyta_X	Pedinophyceae	Marsupiomonadales
461	d_Eukarya	Chlorophyta_X	Chlorophyceae	Chlamydomonadales
462	d_Eukarya	Chlorophyta_X	Chlorophyceae	Sphaeropleales
463	d_Eukarya	Chlorophyta_X	Trebouxiophyceae	Chlorellales
464	d_Eukarya	Chlorophyta_X	Trebouxiophyceae	Microthamniales
465	d_Eukarya	Chlorophyta_X	Chlorodendrophyceae	Chlorodendrales
466	d_Eukarya	Chlorophyta_X	Ulvophyceae	Oltmansiellopsidales
467	d_Eukarya	Chlorophyta_X	Ulvophyceae	Ulvales-relatives
468	d_Eukarya	Chlorophyta_X	Pyramimonadophyceae	Pyramimonadales
469	d_Eukarya	Chlorophyta_X	Chlorophyta_X	Chlorophyta_X
470	d_Eukarya	Streptophyta_X	Zygnemophyceae	Zygnemophyceae_X
471	d_Eukarya	Chlorophyta_X	Pyramimonadophyceae	Pyramimonadophyceae
472	d_Eukarya	Prasinodermophyta_X	Prasinodermophyceae	Prasinodermales
473	d_Eukarya	Chlorophyta_X	Chlorophyceae	Chlorophyceae_X
474	d_Eukarya	Chlorophyta_X	Chlorophyceae	Chlorophyceae
475	d_Eukarya	Chlorophyta_X	Nephroselmidophyceae	Nephroselmidales
476	d_Eukarya	Streptophyta_X	Embryophyceae	Embryophyceae_X
477	d_Eukarya	Apusomonada_X	Apusomonadidae	Apusomonadidae_Group-1
478	d_Eukarya	Nebulidia_X	Nebulidea	Nebulidida
479	d_Eukarya	Tubulinea_X	Elardia	Leptomyxida
480	d_Eukarya	Fornicata	Carpediemonadea	Carpediemonadida
481	d_Eukarya	Gyrista	Bacillariophyceae	Licmophorales
482	d_Eukarya	Centroplasthelida_X	Pterocystida	Pterocystida_X
483	d_Eukarya	Centroplasthelida_X	Pterocystida	Pterista
484	d_Eukarya	Centroplasthelida_X	Centroplasthelida_XX	Centroplasthelida_XXX
485	d_Eukarya	Fungi	Fungi	Fungi
486	d_Eukarya	Fungi	Fungi_X	Fungi_XX
487	d_Eukarya	Fungi	Rozellomycota	Rozellomycota_X
488	d_Eukarya	Ciliophora	Heterotrichea	Heterotrichea_X
489	d_Eukarya	Ciliophora	Phyllopharyngea	Cyrtophoria_1
490	d_Eukarya	Ciliophora	Phyllopharyngea	Cyrtophoria_7
491	d_Eukarya	Ciliophora	Phyllopharyngea	Cyrtophoria_8
492	d_Eukarya	Ciliophora	Ciliophora	Ciliophora
493	d_Eukarya	Ciliophora	Prostomatea	Prostomatea_X
494	d_Eukarya	Ciliophora	CONThreeP	CONThreeP_X
495	d_Eukarya	Ciliophora	CONTH_6	CONTH_6_X
496	d_Eukarya	Ciliophora	CONTH_8	CONTH_8_X
497	d_Eukarya	Ciliophora	Oligohymenophorea	Apostomatia
498	d_Eukarya	Ciliophora	Prostomatea	Prorodontida
499	d_Eukarya	Ciliophora	CONTH_3	CONTH_3_X
500	d_Eukarya	Ciliophora	Oligohymenophorea	Scuticociliatia_2
501	d_Eukarya	Ciliophora	Oligohymenophorea	Scuticociliatia_1
502	d_Eukarya	Ciliophora	Oligohymenophorea	Oligohymenophorea_X
503	d_Eukarya	Ciliophora	Oligohymenophorea	Peniculia
504	d_Eukarya	Ciliophora	Oligohymenophorea	Peritrichia_2
505	d_Eukarya	Ciliophora	Litostomatea	Haptoria_1
506	d_Eukarya	Ciliophora	Litostomatea	Haptoria_4
507	d_Eukarya	Ciliophora	Litostomatea	Haptoria_5
508	d_Eukarya	Ciliophora	Litostomatea	Litostomatea_X
509	d_Eukarya	Ciliophora	Spirotrichea	Choreotrichida-Tintinnina
510	d_Eukarya	Ciliophora	Spirotrichea	Spirotrichea
511	d_Eukarya	Ciliophora	Spirotrichea	Choreotrichida
512	d_Eukarya	Ciliophora	Spirotrichea	Oligotrichida
513	d_Eukarya	Ciliophora	Spirotrichea	Euplotia
514	d_Eukarya	Ciliophora	Spirotrichea	Hypotrichia
515	d_Eukarya	Ciliophora	Phyllopharyngea	Rhynchodia
516	d_Eukarya	Ciliophora	Phyllopharyngea	Suctoria
517	d_Eukarya	Apicomplexa	Gregarinomorphea	Gregarinomorphea_X
518	d_Eukarya	Amoebozoa_XX	Amoebozoa_XXX	UI13E03-lineage
519	d_Eukarya	Discosea_X	Centramoebia	Himatismenida
520	d_Eukarya	Apicomplexa	Apicomplexa_X	Apicomplexa_XX
521	d_Eukarya	Apicomplexa	Gregarinomorphea	Gregarinomorphea_X_GRE5
522	d_Eukarya	Apicomplexa	Gregarinomorphea	Eugregarinorida
523	d_Eukarya	Apicomplexa	Gregarinomorphea	Neogregarinorida
524	d_Eukarya	Apicomplexa	Gregarinomorphea	Gregarinomorphea_X_GRE1
525	d_Eukarya	Ciliophora	Karyorelictea	Karyorelictea_X
526	d_Eukarya	Perkinsea	Perkinsida	Perkinsida_X
527	d_Eukarya	Apicomplexa	Coccidiomorphea	Eimeriida
528	d_Eukarya	Apicomplexa	Coccidiomorphea	Marosporida
529	d_Eukarya	Dinoflagellata	Syndiniales	Dino-Group-II
530	d_Eukarya	Dinoflagellata	Noctilucophyceae	Noctilucales
531	d_Eukarya	Dinoflagellata	Syndiniales	Dino-Group-I
532	d_Eukarya	Chrompodellids	Colpodellidea	Colpodellida
533	d_Eukarya	Eukaryota	TSAR	Alveolata
534	d_Eukarya	Dinoflagellata	Dinophyceae	Gonyaulacales
535	d_Eukarya	Dinoflagellata	Syndiniales	Dino-Group-III
536	d_Eukarya	Dinoflagellata	Dinophyceae	Dinophyceae
537	d_Eukarya	Dinoflagellata	Dinophyceae	Suessiales
538	d_Eukarya	Dinoflagellata	Dinophyceae	Dinophyceae_X
539	d_Eukarya	Dinoflagellata	Dinophyceae	Dinophysiales
540	d_Eukarya	Dinoflagellata	Dinophyceae	Gymnodiniales
541	d_Eukarya	Dinoflagellata	Dinophyceae	Peridiniales
542	d_Eukarya	Dinoflagellata	Dinophyceae	Prorocentrales
